# Supplementary material for: 5-Demethylnobiletin Inhibits Cell Proliferation, Downregulates ID1 Expression, Modulates the NF-κB/TNF-α Pathway and Exerts Antileukemic Effects in AML Cells
Source: Int J Mol Sci. 2022 Jul 2;23(13):7392. doi: 10.3390/ijms23137392 (PMC9266321; doi:10.3390/ijms23137392)
Supplement: Supplementary file 1 [file ijms-23-07392-s001.zip]

Archive with 1 entries (1 files):
- ijms-1786947-supplementary.pdf
